# Supplementary material for: Computational approaches to predict bacteriophage–host relationships
Source: FEMS Microbiol Rev. 2015 Dec 9;40(2):258–72. doi: 10.1093/femsre/fuv048 (PMC5831537; doi:10.1093/femsre/fuv048)
Supplement: Supplementary Data [file fuv048_supplementary_data.zip]

Archive with 6 entries (6 files):
- Supplemental Tables 20150927.docx
- Supplement_figure _legends.doc
- SupplFigure_S1.pdf
- SupplFigure_S2.pdf
- SupplFigure_S3.pdf
- SupplFigure_S4.pdf
